# Supplementary material for: Nation Building and Social Signaling in Southern Ontario: A.D. 1350–1650
Source: PLoS One. 2016 May 25;11(5):e0156178. doi: 10.1371/journal.pone.0156178 (PMC4880188; doi:10.1371/journal.pone.0156178)
Supplement: S1 Appendix — (XLSX) [file pone.0156178.s001.xlsx]

## Sheet: Motif Counts
Site	2	3	4	5	6	7	8	9	10	11	12	13	14	15	16	17	18	19	20	21	22	23	24	25	26	27	28	29
Alexandra	27	73	0	6	0	17	0	0	10	3	0	0	0	0	1	0	0	0	0	0	0	0	0	63	0	2	0	3
Alonzo	1	90	0	0	0	0	0	0	3	0	1	0	0	0	0	0	0	0	0	1	0	0	0	0	0	0	0	0
Ames	15	61	3	9	0	15	3	0	5	0	0	0	0	0	0	0	0	0	1	0	0	0	0	0	0	0	0	2
Antrex	115	261	0	2	0	0	0	0	15	10	0	0	0	0	2	0	0	0	0	0	0	0	0	338	0	1	0	2
Auger	2	59	0	1	0	1	0	0	4	0	0	0	0	0	0	0	0	0	0	0	0	0	0	0	0	0	0	0
Augoutenc	4	28	0	0	0	0	3	0	56	0	2	0	0	0	1	0	0	0	0	0	0	0	0	0	0	0	0	0
Aurora	2	96	3	0	0	10	0	0	1	0	0	0	0	0	0	0	0	0	0	2	0	0	0	0	0	6	0	0
Baker	12	76	2	12	0	17	0	0	10	0	0	0	0	0	0	0	0	0	0	0	0	0	0	0	0	1	0	4
Bark	17	41	0	6	0	11	2	0	2	0	0	0	0	0	2	0	0	0	1	0	0	0	1	17	2	0	1	0
Barker (Bain)	3	40	0	0	0	11	0	2	29	5	5	0	0	0	1	0	0	0	0	1	1	3	0	0	1	5	9	1
Barrie	149	39	3	0	0	0	0	2	0	20	0	0	0	0	0	0	0	0	10	0	0	16	0	19	0	12	0	0
Bathhurst	41	23	0	0	0	0	0	2	3	4	0	0	0	0	0	0	0	0	0	0	0	1	0	31	0	2	0	1
Baumann	44	383	47	2	0	13	0	16	118	8	6	0	0	0	0	0	0	0	1	1	1	8	0	152	0	2	0	50
Benson	15	556	7	12	0	130	3	6	125	3	7	1	0	0	3	2	0	0	4	5	1	12	1	3	44	1	36	1
Bernault	0	36	0	0	0	0	0	0	0	0	0	0	0	0	0	0	0	0	0	0	0	0	0	0	0	0	0	0
Best	2	107	0	6	0	1	0	1	36	4	2	0	0	0	0	0	0	0	2	0	0	0	0	0	0	3	0	0
Bidmead	11	348	0	0	0	3	1	0	60	0	0	0	0	0	0	0	0	0	0	0	0	0	0	7	0	1	0	0
Black Creek	93	225	0	8	0	26	5	12	1	0	0	0	0	0	0	0	0	0	0	6	0	0	0	1	0	0	0	3
Boyle-Atkinson	11	96	0	3	0	6	0	0	5	1	0	0	0	0	0	0	0	0	0	0	0	0	0	0	0	0	0	1
Bradt	0	37	0	0	0	3	0	0	0	0	0	0	0	0	0	0	0	0	0	8	0	0	0	0	0	0	0	0
Campbell	24	78	3	2	0	27	1	2	12	0	0	0	0	0	0	0	0	0	0	0	0	0	15	0	0	0	0	10
Carson	17	107	0	0	0	8	16	0	18	1	4	0	0	0	0	0	0	0	3	0	0	0	0	38	0	0	0	73
Cedar Point	2	84	0	2	0	11	0	0	3	0	0	0	0	2	0	0	0	0	0	0	0	1	0	0	0	5	1	1
Charlebois	1	143	0	0	0	7	0	0	0	0	0	0	0	0	0	0	0	0	0	0	0	0	0	0	0	0	2	0
Chew	2	82	0	1	0	1	0	3	22	0	0	0	0	0	0	0	0	0	0	1	0	0	0	4	0	0	0	2
Christianson	4	341	3	2	1	10	0	5	7	0	0	0	0	0	0	0	0	0	4	6	0	0	0	0	0	5	0	0
Chypchar	42	39	2	7	0	7	0	1	26	1	0	0	0	0	0	0	0	0	0	0	0	0	0	15	0	2	0	4
Cooper	0	37	0	0	0	0	0	1	0	0	0	0	0	0	0	0	0	0	0	1	0	0	0	0	0	0	0	0
Copeland	72	800	0	3	0	58	1	0	136	0	10	0	0	0	1	0	0	0	0	1	0	0	0	83	0	0	1	304
Coulter	9	241	0	12	0	25	1	4	57	4	1	0	0	0	4	1	0	0	1	3	0	0	1	3	10	3	0	2
Crawford Lake	44	30	0	1	0	2	2	1	4	1	0	0	0	0	0	0	0	0	0	0	0	0	0	31	0	0	0	2
Damiani	5	257	0	4	0	3	0	0	26	0	8	0	1	0	1	1	2	0	0	1	0	0	0	0	0	2	0	11
Deschembault	4	54	0	0	0	12	0	0	8	6	2	0	0	0	0	0	0	0	0	0	0	2	0	3	0	0	4	7
Draper	374	7073	0	33	14	292	86	64	3059	59	39	0	98	0	0	0	0	7	0	0	0	0	0	15	9	36	0	101
Drumholm	8	29	0	0	0	0	4	1	0	0	0	0	0	0	0	0	1	0	0	0	0	0	0	9	0	0	0	0
Drury	0	18	0	0	0	1	0	5	2	0	1	0	0	0	0	0	0	0	0	0	0	0	0	0	0	0	0	0
Dunn1	0	26	1	0	0	0	0	0	0	0	0	0	0	0	0	0	0	0	0	0	0	0	0	0	0	0	0	0
Dunsmore	19	82	17	30	1	0	1	1	0	4	0	0	0	0	0	0	0	0	0	0	0	0	0	14	0	0	0	4
Dykstra	6	6	0	0	0	2	0	0	4	0	0	0	0	0	1	0	0	0	0	0	0	0	0	37	0	0	0	1
Ellery	3	21	0	0	0	0	0	2	0	0	0	0	0	0	0	0	0	0	0	0	0	0	0	0	0	0	0	0
Emmerson Springs	4	119	0	2	1	9	0	0	3	0	0	0	0	0	0	0	0	0	1	1	0	0	0	0	1	0	0	2
Farlain Lake	10	81	0	7	0	10	0	0	3	9	3	0	0	0	0	0	0	0	0	0	0	1	0	3	0	0	2	21
Finch	1	19	1	0	0	1	1	0	0	0	0	0	0	0	0	0	0	0	1	0	1	0	0	0	0	0	1	0
Forget	13	98	0	0	0	4	0	0	2	0	1	0	0	0	0	0	0	0	0	1	0	0	0	0	0	0	0	1
Fournier	24	673	0	0	0	33	21	0	35	0	35	0	1	1	3	0	0	0	0	0	0	0	0	29	0	1	0	58
Gibson	13	16	0	0	0	0	0	0	1	0	0	0	0	0	2	0	0	0	2	0	0	2	0	10	0	6	0	0
Glebe	1	78	2	0	0	2	0	1	0	3	0	0	0	0	0	0	0	0	0	14	0	2	0	1	0	0	0	0
Goodeve	3	30	0	0	0	4	4	0	28	0	0	0	0	0	1	0	0	0	0	0	0	0	0	2	0	2	0	1
Grandview	29	91	0	0	0	22	0	1	16	0	0	0	0	0	0	0	0	0	0	2	0	1	0	12	0	0	0	0
Gregor	20	42	0	1	0	1	0	0	0	0	0	0	0	0	0	0	0	0	0	0	0	0	0	39	0	0	0	2
Hamilton	0	137	0	0	0	32	15	7	0	0	0	0	0	0	0	0	0	0	4	0	0	0	0	0	0	2	0	0
Hanes	0	108	2	1	0	11	0	1	0	0	0	0	0	0	0	0	0	0	0	7	0	0	0	1	0	1	0	0
Hardrock	18	76	0	42	0	25	0	0	48	0	0	0	0	0	0	0	0	0	0	0	0	2	0	9	0	0	0	8
Haney-Cook	3	102	0	0	0	2	0	0	0	6	0	0	0	0	0	0	0	0	0	12	0	0	0	1	0	0	0	0
Heron	6	7	0	0	0	2	1	1	0	0	0	0	0	0	0	0	0	0	0	0	0	0	0	0	0	0	0	8
Hidden Spring	3	103	0	0	0	9	0	0	25	2	0	0	0	0	0	0	0	0	0	0	0	2	0	0	0	7	0	3
Hillier	11	62	2	6	0	16	0	4	13	0	0	0	0	0	2	0	0	0	0	0	2	1	0	0	0	1	0	1
Holly	150	118	0	4	4	3	1	11	14	9	0	0	0	0	6	0	0	0	16	0	0	0	0	214	0	5	1	3
Hood	0	38	0	1	0	16	0	16	0	0	0	0	0	0	0	0	0	0	0	0	0	0	0	0	0	1	0	0
Hope	12	97	1	5	0	22	0	0	15	1	0	0	0	0	0	0	0	0	0	0	0	0	0	11	0	0	0	10
Hubbert	3	40	0	0	0	6	0	0	30	0	0	0	0	0	0	0	0	1	0	0	0	0	0	13	0	0	0	0
Hunter's Oro 17	1	93	0	0	0	1	8	0	7	0	3	0	0	0	3	0	0	0	0	1	0	0	0	0	0	0	0	2
Ivan Elliot	0	106	0	4	3	0	1	1	1	0	1	0	0	0	0	0	0	0	0	0	0	0	0	0	0	1	0	6
Jackes	1	30	1	2	1	11	0	0	4	0	1	0	0	0	0	0	0	0	0	0	0	1	0	3	2	0	0	3
Jarrett-Lahmer	5	217	7	11	0	23	0	0	46	4	1	0	1	0	2	3	0	2	0	0	0	0	0	3	0	6	0	15
Joseph Picard	101	479	0	54	0	75	0	1	133	3	1	0	0	2	0	2	0	0	0	0	0	0	0	6	0	8	0	6
Keffer	105	4002	77	54	4	122	5	253	465	107	17	0	0	2	0	0	0	8	61	38	1	31	0	9	2	22	2	139
Kelly-Campbell	3	385	1	1	0	8	0	8	6	1	1	0	0	0	0	0	0	0	0	9	1	2	0	4	0	1	1	0
Kirche	17	632	11	10	0	56	3	7	106	6	3	0	0	0	7	1	1	0	3	2	1	7	1	1	7	1	4	5
Lalonde	13	42	0	0	0	11	1	0	7	0	2	0	0	0	0	0	0	0	0	1	0	0	0	13	0	0	0	35
Lawson	15	490	0	0	12	0	159	2	0	0	0	0	0	0	0	0	0	0	0	12	0	0	0	9	0	0	2	1
Le Caron	0	554	0	0	0	0	0	151	1	0	0	0	0	0	0	0	0	0	4	0	0	0	0	0	0	0	0	0
Lite	21	225	2	44	0	15	5	7	33	0	0	0	0	0	0	0	0	0	0	0	2	1	0	4	0	0	1	0
Logan	1	72	0	1	0	0	0	1	21	1	1	0	0	0	0	0	0	0	0	0	0	0	0	0	0	0	0	0
Lougheed	16	103	0	4	0	17	0	6	6	0	0	0	0	1	0	0	0	0	0	0	0	0	0	46	0	5	0	1
MacMurchy	3	186	3	0	0	2	1	0	1	8	0	0	0	0	1	0	0	0	2	12	1	0	0	4	0	1	2	0
Mantle	27	1137	6	25	0	166	5	0	66	14	11	0	1	2	6	3	1	3	3	0	0	1	0	7	0	76	10	5
McAllister	0	72	0	0	0	1	0	0	0	3	0	0	0	0	0	0	0	0	0	2	0	0	0	2	0	0	0	0
McGraw	0	37	0	2	0	2	0	0	0	0	0	0	0	0	0	0	0	0	0	1	1	0	0	0	0	0	0	0
McNair	13	393	3	5	0	41	0	2	31	3	0	0	0	1	0	0	0	0	0	0	0	0	1	8	0	4	0	1
Messenger	6	93	0	0	1	0	15	1	0	0	0	0	0	0	0	0	0	0	0	16	0	0	0	18	0	0	1	2
Milton	5	55	2	4	0	17	0	1	9	0	0	0	0	0	0	0	0	0	0	0	0	0	0	4	0	0	0	2
Molson	26	414	0	4	0	5	0	0	19	0	0	0	0	0	0	0	0	0	0	4	9	3	0	1	0	17	3	0
New	11	13	0	1	0	6	0	0	2	0	0	0	0	1	0	0	0	0	0	0	0	0	0	10	0	0	0	0
Nodwell	40	187	0	5	0	18	2	2	21	1	0	0	0	0	1	0	0	0	3	7	7	9	0	57	0	1	32	3
Nott	1	19	0	0	1	0	10	0	0	0	0	0	0	0	0	0	0	0	0	3	0	0	0	1	0	0	0	0
O-M-G	6	38	1	2	0	18	0	0	8	0	0	0	0	1	0	0	0	0	0	0	0	0	0	2	0	0	0	4
Orr Lake	5	380	0	15	4	33	0	0	64	0	0	0	0	0	0	0	0	0	0	1	0	0	0	3	0	0	1	2
Parsons	7	118	0	0	0	16	0	1	11	0	0	0	0	0	0	0	0	0	0	0	0	1	0	0	0	0	0	15
Payne	12	87	0	2	0	38	1	9	14	7	0	0	0	2	6	0	0	0	0	0	8	45	1	0	4	0	1	8
Pengilley	8	26	0	3	0	5	0	0	3	0	0	0	0	0	0	0	0	0	0	0	0	0	0	9	0	0	0	1
Pipeline	102	132	0	2	0	11	0	6	88	1	0	0	0	0	0	0	0	0	0	0	0	0	0	41	0	0	0	3
Plater Martin	2	42	0	0	0	2	0	0	0	0	0	0	0	0	0	0	0	0	3	6	0	3	0	1	0	0	0	0
Pound	150	294	0	8	2	19	0	22	10	0	0	0	0	0	2	0	0	0	0	15	0	0	0	77	0	0	0	0
Pugh	14	122	0	6	1	10	0	0	40	0	0	0	0	0	0	0	0	0	0	0	0	0	0	1	0	3	0	7
Quackenbush	28	87	5	11	0	16	0	0	9	3	0	0	0	0	0	0	0	0	0	0	0	0	0	0	0	0	0	0
Raymond Reid	2	43	3	2	0	9	1	1	1	0	1	0	0	0	0	0	0	0	0	0	0	0	0	0	0	0	0	0
Rife	95	58	2	0	0	7	1	8	24	0	0	0	0	0	0	0	0	0	0	4	0	0	0	79	0	2	0	7
Risebrough	0	77	0	2	0	1	0	3	7	0	0	0	0	0	0	0	0	0	3	0	0	0	0	4	0	0	0	0
River	26	50	14	9	0	0	2	9	13	0	0	0	0	0	0	0	0	0	0	0	0	1	0	10	0	0	0	10
Robb	101	237	0	7	0	15	1	0	24	2	2	0	0	1	0	0	0	4	3	0	0	1	0	172	0	4	5	3
Robitaille	3	528	0	8	0	39	0	0	26	3	1	0	0	0	0	0	0	0	0	0	0	6	0	0	0	1	9	7
Rumney Bay	3	10	0	2	0	4	1	0	2	1	1	0	0	0	0	0	0	0	0	0	0	0	0	1	0	0	3	0
Second Lake	0	47	0	1	0	1	0	0	0	0	0	0	0	0	0	0	0	0	0	0	0	0	0	0	0	0	0	0
Seed-Barker	0	128	0	0	0	11	0	0	1	0	0	0	0	0	0	0	0	0	2	5	0	1	0	0	1	0	0	0
Serena	2	0	0	0	0	2	0	0	0	10	0	0	0	0	6	0	0	0	0	0	0	0	0	4	0	2	0	0
Sidey-Mackay	6	171	0	4	0	59	0	0	23	0	0	0	0	0	0	0	0	0	0	7	0	0	0	5	0	0	0	1
Snodden	17	44	2	1	0	2	0	0	3	1	0	0	0	0	0	0	0	0	4	2	0	2	0	36	0	5	0	1
Southwold	2	310	0	0	0	0	50	0	0	0	0	0	0	0	0	0	0	0	0	0	0	0	0	0	0	0	0	0
Spang	3	216	1	1	0	7	0	3	129	1	0	0	0	0	0	0	0	0	0	0	0	0	0	0	0	1	0	0
Starr	0	25	0	3	0	0	0	0	1	0	0	0	0	0	0	0	0	0	0	0	0	0	0	0	0	0	0	0
Train Farm	0	19	0	1	0	1	0	2	3	0	0	0	0	0	0	0	0	0	0	0	0	0	0	0	0	0	0	0
Trent-Foster	3	6	0	0	0	6	0	1	6	3	1	0	0	0	2	0	0	0	0	0	1	1	0	1	0	0	8	0
Unick	16	10	0	0	0	1	0	4	2	1	0	0	0	0	0	0	0	0	0	0	0	0	0	19	0	1	0	0
Van Eden	22	28	0	0	0	2	0	3	6	1	0	0	0	0	1	0	0	0	0	0	0	0	0	21	0	2	0	1
Vints	0	76	0	0	0	0	0	0	11	0	1	0	0	0	1	0	0	0	0	0	0	0	0	0	0	0	0	0
Walkington 2	14	61	5	0	0	8	0	1	8	0	0	0	0	0	0	0	0	0	0	0	0	0	0	1	0	2	0	0
Warminster	36	144	0	0	0	31	0	0	64	0	0	0	0	0	0	0	0	0	0	0	0	0	0	0	1	1	0	0
Waupoos	17	58	17	21	1	79	4	0	10	0	6	0	0	0	0	0	0	0	1	0	1	0	0	0	23	0	0	29
Webb	9	19	0	0	0	8	1	0	8	0	0	0	0	0	2	0	0	0	0	0	0	0	0	20	0	0	0	1
Wellington	36	25	0	0	0	1	0	2	4	1	0	0	0	0	3	0	0	0	1	0	0	0	0	50	0	10	0	2
White	1	50	1	4	0	16	0	0	13	3	0	0	0	0	0	0	0	0	1	4	0	3	1	1	0	0	5	1
Wiacek	11	59	0	0	0	20	4	0	6	0	0	0	0	0	0	0	0	0	2	0	0	0	0	47	0	1	2	0
Wilson	23	65	0	13	0	34	7	0	1	0	1	0	0	0	5	1	0	0	2	0	1	6	1	26	0	1	2	1
Woodbridge	13	190	0	4	0	42	0	0	2	0	0	0	0	0	0	0	0	0	0	2	0	0	0	2	0	0	0	33

## Sheet: Geographic Distance Matrix (km)
SITES	Alexandra	Alonzo	Ames	Antrex	Auger	Augoutenc	Aurora	Baker	Bark	Barker (Bain)	Barrie	Bathurst	Baumann	Benson	Bernault	Best	Bidmead	Black Creek	Boyle-Atkinson	Bradt	Campbell	Carson	Cedar Point	Charleblois	Chew	Christianson	Chypchar	Cooper	Copeland	Coulter	Crawford Lake	Damiani	Deshambault	Draper	Drumholm	Drury	Dunn 1	Dunsmore	Dykstra	Ellery	Emmerson Springs	Farlain Lake	Finch	Forget	Fournier	Gibson	Glebe	Goodeve	Grandview
Alexandra	0	100.717	118.402	33.3522	90.5015	104.743	20.1585	11.9379	72.5996	92.4284	66.6582	32.0498	89.6365	89.6969	106.931	14.8836	94.4628	18.1225	12.1335	84.9084	57.9489	71.664	120.126	113.134	111.118	75.9917	66.7087	78.8703	78.9809	86.9732	60.4711	22.4143	113.342	16.2334	182.198	91.3613	80.8877	71.2483	62.473	92.7952	52.1762	115.199	168.545	101.228	104.374	97.0502	89.4917	53.5203	37.4328
Alonzo	100.717	0	153.191	116.698	11.8309	21.221	80.9644	96.5328	101.753	78.9621	36.9209	69.7082	13.4835	58.7994	17.9577	91.428	6.34761	106.7	92.6512	163.766	135.879	32.0757	31.0378	24.2475	14.8891	148.564	139.551	25.9468	23.2521	62.5219	133.321	92.4935	20.1756	92.3797	224.579	9.68561	21.4309	31.973	42.5001	15.8111	110.678	21.5286	223.81	11.1951	10.3868	104.93	49.6614	48.0382	105.633
Ames	118.402	153.191	0	150.343	151.408	171.13	115.906	129.287	54.7136	76.6172	144.026	128.155	140.437	96.2694	169.766	107.489	148.463	136.133	127.136	195.684	173.099	146.191	184.02	176.783	168.073	190.985	182.615	150.416	146.436	91.7965	177.039	138.391	173.298	105.209	299.62	149.334	147.406	145.161	144.688	158.42	170.439	174.713	283.447	161.931	162.897	49.8745	178.684	134.383	80.9828
Antrex	33.3522	116.698	150.343	0	105.205	114.758	47.0023	26.1751	105.951	124.081	79.8372	49.5377	108.142	118.81	118.072	47.5195	110.98	15.4533	30.2655	52.9494	24.845	84.8149	129.034	123.056	123.913	42.7272	33.3617	91.5894	93.4799	116.745	27.146	24.8548	124.693	49.2428	149.398	107.014	95.3417	84.8055	74.397	105.165	25.5726	126.469	135.197	114.105	117.583	130.294	90.5202	69.3963	69.9504
Auger	90.5015	11.8309	151.408	105.205	0	19.7517	71.0979	85.6825	98.4521	79.6466	25.3701	59	12.9342	60.0947	19.1479	82.0842	7.87727	95.5976	81.9072	151.952	124.116	20.4121	33.8949	26.3211	20.9696	136.734	127.729	14.116	11.7986	63.1305	121.51	81.1962	24.4044	83.2132	213.843	3.41816	9.89916	20.4012	30.8531	7.60468	98.8476	26.1942	212.496	11.6803	14.2239	104.529	40.4074	37.2123	98.3239
Augoutenc	104.743	21.221	171.13	114.758	19.7517	0	86.3759	98.3147	118.18	98.671	38.1618	72.6947	31.319	78.7802	4.82922	98.0641	23.633	107.178	94.9346	157.584	131.015	33.2883	15.5068	8.43389	12.7558	141.672	133.284	26.2078	27.6535	82.1296	127.51	92.2149	10.5291	99.4431	209.374	21.8707	26.026	33.8499	42.3444	13.3998	104.227	12.0859	210.787	10.139	11.3298	123.968	33.7317	51.5819	116.442
Aurora	20.1585	80.9644	115.906	47.0023	71.0979	86.3759	0	20.9087	64.7215	77.469	48.26	15.4676	69.6055	71.9451	88.204	12.3686	74.6679	32.2666	16.738	99.9511	71.554	53.0884	101.868	94.6685	91.9184	88.853	79.1585	60.2177	59.8138	69.7614	72.5135	25.3051	94.4767	14.3163	190.5	71.7483	61.6949	52.5546	44.7609	73.9457	58.1656	96.3345	179.528	82.12	85.1481	86.6667	75.1298	34.7947	38.2307
Baker	11.9379	96.5328	129.287	26.1751	85.6825	98.3147	20.9087	0	81.6121	97.9459	60.8482	26.8596	86.4695	92.8454	100.919	22.5843	90.4492	11.4433	4.3006	79.1065	50.8997	65.9439	113.454	106.749	105.75	68.4828	58.8806	73.1067	73.9265	90.6629	52.3398	10.5342	107.46	24.647	172.54	86.946	75.8428	65.6819	56.0762	87.0882	41.1949	109.303	160.113	95.8033	99.1057	105.17	80.2445	48.5189	48.3978
Bark	72.5996	101.753	54.7136	105.951	98.4521	118.18	64.7215	81.6121	0	36.6967	89.3806	75.104	88.4838	50.6658	117.302	59.0349	96.4586	90.6486	78.5826	156.446	130.43	91.698	131.881	124.443	116.555	148.524	139.303	96.2254	92.4785	45.7487	133.063	89.2054	121.456	57.0471	254.144	96.714	93.5785	90.6795	89.9748	105.12	122.208	123.007	241.144	109.487	110.861	25.8341	123.99	79.7071	38.5067
Barker (Bain)	92.4284	78.9621	76.6172	124.081	79.6466	98.671	77.469	97.9459	36.6967	0	80.3585	81.3731	67.3546	20.2458	96.4846	77.5449	75.1247	108.826	94.0009	176.865	148.845	80.6409	109.977	103.153	93.5843	166.303	156.621	82.6445	77.861	16.5423	149.982	102.43	99.0795	76.3426	265.822	76.9848	78.2704	79.594	83.2221	87.1603	134.332	100.31	256.549	88.8275	89.1599	26.8156	113.948	75.7302	67.5957
Barrie	66.6582	36.9209	144.026	79.8372	25.3701	38.1618	48.26	60.8482	89.3806	80.3585	0	34.6517	30.2427	63.9213	40.285	60.1048	31.4439	70.4355	57.2479	127.236	99.1127	5.09851	53.629	46.5124	44.9063	112.342	103.144	12.2738	13.6688	65.1999	96.7968	55.8896	46.7412	61.5884	195.281	27.2667	15.5105	4.96887	5.70389	26.2618	74.5678	48.5949	191.6	34.9598	38.2915	101.507	34.764	13.5022	80.3497
Bathurst	32.0498	69.7082	128.155	49.5377	59	72.6947	15.4676	26.8596	75.104	81.3731	34.6517	0	59.6686	72.0323	74.9366	27.8109	63.6006	37.4598	22.9442	101.14	72.2662	39.6909	88.0778	81.0901	79.3442	88.1989	78.4771	46.9004	47.3112	70.8518	71.7669	24.7279	81.3838	29.7834	184.455	60.1527	49.228	39.3217	30.4399	60.8651	53.4443	83.239	175.757	69.4165	72.6387	94.6593	59.6813	21.7888	53.0233
Baumann	89.6365	13.4835	140.437	108.142	12.9342	31.319	69.6055	86.4695	88.4838	67.3546	30.2427	59.6686	0	47.5354	29.3975	79.4749	8.02933	97.0917	82.4233	157.052	128.66	26.3531	43.6029	36.3513	28.0917	142.391	133.095	22.6905	18.0602	50.8125	126.667	83.4851	33.0034	80.2725	223.863	9.8327	16.9704	25.8284	35.9077	20.4996	104.712	34.5275	221.302	21.6056	22.481	92.7513	52.6038	38.7455	92.473
Benson	89.6969	58.7994	96.2694	118.81	60.0947	78.7802	71.9451	92.8454	50.6658	20.2458	63.9213	72.0323	47.5354	0	76.4328	75.243	55.1644	104.207	88.63	171.678	143.018	63.4042	89.7844	83.0245	73.3652	159.733	149.982	64.4553	59.4908	4.91802	143.265	95.3548	78.8809	74.6112	254.873	57.2832	59.6709	62.3913	67.5715	67.6744	125.418	80.0922	247.579	68.8428	69.0493	46.7993	96.1421	61.7756	72.6858
Bernault	106.931	17.9577	169.766	118.072	19.1479	4.82922	88.204	100.919	117.302	96.4846	40.285	74.9366	29.3975	76.4328	0	99.682	21.432	110.053	97.4304	161.598	134.815	35.2679	14.747	7.18062	7.92836	145.764	137.284	28.0651	28.6785	79.9712	131.439	95.1749	6.62228	100.973	214.193	20.5883	26.9003	35.7101	44.8428	14.2881	108.204	8.42309	215.515	7.8398	7.59167	122.118	38.5006	53.4988	117.149
Best	14.8836	91.428	107.489	47.5195	82.0842	98.0641	12.3686	22.5843	59.0349	77.5449	60.1048	27.8109	79.4749	75.243	99.682	0	85.0873	32.0674	19.8001	99.656	72.322	64.8133	113.571	106.283	103.022	90.2431	80.8023	71.8573	71.0952	72.3598	74.402	30.9276	105.843	2.34057	195.124	82.4735	72.942	64.2178	56.8738	85.3947	63.5217	107.696	182.418	93.3391	96.2512	82.8501	87.4893	46.6027	27.5243
Bidmead	94.4628	6.34761	148.463	110.98	7.87727	23.633	74.6679	90.4492	96.4586	75.1247	31.4439	63.6006	8.02933	55.1644	21.432	85.0873	0	100.719	86.5329	158.616	130.555	26.795	35.5736	28.3364	20.2151	143.578	134.466	21.303	17.8874	58.5941	128.168	86.6382	25.0007	86.0338	221.698	4.64835	16.2026	26.5698	37.1065	14.3886	105.721	26.5529	220.197	13.7043	14.4529	100.686	48.097	42.0214	99.4132
Black Creek	18.1225	106.7	136.133	15.4533	95.5976	107.178	32.2666	11.4433	90.6486	108.826	70.4355	37.4598	97.0917	104.207	110.053	32.0674	100.719	0	15.7367	68.046	40.2802	75.5251	122.057	115.596	115.261	58.176	48.762	82.5915	83.8007	101.951	42.4306	15.0911	116.646	33.8105	164.11	97.0517	85.7073	75.3539	65.3682	96.4984	35.3636	118.471	150.513	105.33	108.705	114.867	86.5752	58.6988	55.3081
Boyle-Atkinson	12.1335	92.6512	127.136	30.2655	81.9072	94.9346	16.738	4.3006	78.5826	94.0009	57.2479	22.9442	82.4233	88.63	97.4304	19.8001	86.5329	15.7367	0	83.2149	54.8781	62.3336	110.156	103.364	102.111	72.3255	62.6764	69.5206	70.1823	86.4947	56.0842	11.3421	103.944	22.0053	175.601	83.0955	72.0998	62.0348	52.6158	83.509	43.7379	105.792	163.623	92.1682	95.4389	101.795	77.9124	44.7015	46.5319
Bradt	84.9084	163.766	195.684	52.9494	151.952	157.584	99.9511	79.1065	156.446	176.865	127.236	101.14	157.052	171.678	161.598	99.656	158.616	68.046	83.2149	0	28.8739	131.825	170.111	165.325	168.423	16.4883	24.3223	137.857	140.731	169.68	30.4492	76.6675	168.041	101.138	108.681	154.28	142.458	132.055	121.543	150.338	53.4094	169.664	88.3941	159.151	162.699	181.554	127.673	118.934	118.653
Campbell	57.9489	135.879	173.099	24.845	124.116	131.015	71.554	50.8997	130.43	148.845	99.1127	72.2662	128.66	143.018	134.815	72.322	130.555	40.2802	54.8781	28.8739	0	103.825	144.236	138.995	141.345	18.121	9.70715	110.092	112.709	141.133	6.79675	47.8314	141.351	73.997	126.75	126.306	114.48	103.994	93.4507	122.962	27.693	143.035	110.971	131.859	135.4	154.996	102.843	90.3096	93.679
Carson	71.664	32.0757	146.191	84.8149	20.4121	33.2883	53.0884	65.9439	91.698	80.6409	5.09851	39.6909	26.3531	63.4042	35.2679	64.8133	26.795	75.5251	62.3336	131.825	103.825	0	48.7855	41.5913	39.8084	116.797	107.672	7.20974	8.90763	65.0538	101.376	60.9515	41.6934	66.2381	198.065	22.482	10.6551	1.05729	10.4415	21.1851	78.9575	43.549	195.001	29.8618	33.1941	102.674	33.4346	18.2969	84.3788
Cedar Point	120.126	31.0378	184.02	129.034	33.8949	15.5068	101.868	113.454	131.881	109.977	53.629	88.0778	43.6029	89.7844	14.747	113.571	35.5736	122.057	110.156	170.111	144.236	48.7855	0	7.58513	16.5165	153.969	145.918	41.7146	42.9903	93.556	140.378	107.025	10.9079	114.948	215.603	35.2323	41.2917	49.3554	57.6649	28.574	117.031	9.86061	218.935	22.4422	21.1248	135.958	43.1815	67.073	131.708
Charleblois	113.134	24.2475	176.783	123.056	26.3211	8.43389	94.6685	106.749	124.443	103.153	46.5124	81.0901	36.3513	83.0245	7.18062	106.283	28.3364	115.596	103.364	165.325	138.995	41.5913	7.58513	0	10.8003	149.32	141.055	34.4531	35.507	86.6747	135.364	100.621	5.43763	107.625	214.384	27.7406	33.7823	42.1147	50.7661	21.0714	112.044	5.79118	216.698	14.9556	14.0021	128.952	39.821	59.8866	124.164
Chew	111.118	14.8891	168.073	123.913	20.9696	12.7558	91.9184	105.75	116.555	93.5843	44.9063	79.3442	28.0917	73.3652	7.92836	103.022	20.2151	115.261	102.111	168.423	141.345	39.8084	16.5165	10.8003	0	152.709	144.101	32.6779	32.1458	77.2153	138.16	100.549	5.69053	104.172	222.118	21.1379	30.247	40.0773	49.8983	18.7875	115.015	6.72712	223.335	9.94675	6.77358	119.704	46.3866	57.6209	118.993
Christianson	75.9917	148.564	190.985	42.7272	136.734	141.672	88.853	68.4828	148.524	166.303	112.342	88.1989	142.391	159.733	145.764	90.2431	143.578	58.176	72.3255	16.4883	18.121	116.797	153.969	149.32	152.709	0	9.75112	122.618	125.698	158.054	16.4698	64.3955	152.16	91.9675	109.278	139.171	127.381	117.084	106.638	134.812	37.8871	153.758	92.8622	143.562	147.106	173.009	111.373	104.774	111.785
Chypchar	66.7087	139.551	182.615	33.3617	127.729	133.284	79.1585	58.8806	139.303	156.621	103.144	78.4771	133.095	149.982	137.284	80.8023	134.466	48.762	62.6764	24.3223	9.70715	107.672	145.918	141.055	144.101	9.75112	0	113.623	116.579	148.307	6.72045	54.6458	143.734	82.5722	117.125	130.099	118.287	107.928	97.4425	126.032	29.0874	145.362	101.871	134.836	138.384	163.629	103.687	95.283	102.914
Cooper	78.8703	25.9468	150.416	91.5894	14.116	26.2078	60.2177	73.1067	96.2254	82.6445	12.2738	46.9004	22.6905	64.4553	28.0651	71.8573	21.303	82.5915	69.5206	137.857	110.092	7.20974	41.7146	34.4531	32.6779	122.618	113.623	0	5.09837	66.6007	107.419	67.9328	34.4837	73.2377	201.22	16.7236	5.72799	7.66376	17.2651	13.9884	84.7318	36.3393	199.093	22.7395	26.1239	105.736	31.7462	25.453	90.8069
Copeland	78.9809	23.2521	146.436	93.4799	11.7986	27.6535	59.8138	73.9265	92.4785	77.861	13.6688	47.3112	18.0602	59.4908	28.6785	71.0952	17.8874	83.8007	70.1823	140.731	112.709	8.90763	42.9903	35.507	32.1458	125.698	116.579	5.09837	0	61.7295	110.283	69.4063	34.7494	72.3405	205.822	13.6078	1.9175	8.72682	19.2689	14.4376	87.8509	36.6013	203.322	22.3068	25.3939	101.262	36.7978	25.5322	88.7885
Coulter	86.9732	62.5219	91.7965	116.745	63.1305	82.1296	69.7614	90.6629	45.7487	16.5423	65.1999	70.8518	50.8125	4.91802	79.9712	72.3598	58.5941	101.951	86.4947	169.68	141.133	65.0538	93.556	86.6747	77.2153	158.054	148.307	66.6007	61.7295	0	141.599	93.6659	82.671	71.608	254.45	60.4479	62.0456	64.0215	68.5241	70.6601	124.296	83.9351	246.594	72.2981	72.6752	42.5814	98.1295	62.0372	68.5274
Crawford Lake	60.4711	133.321	177.039	27.146	121.51	127.51	72.5135	52.3398	133.063	149.982	96.7968	71.7669	126.667	143.265	131.439	74.402	128.168	42.4306	56.0842	30.4492	6.79675	101.376	140.378	135.364	138.16	16.4698	6.72045	107.419	110.283	141.599	0	47.9342	137.924	76.2125	122.582	123.831	112.009	101.609	91.1013	119.977	23.3474	139.573	108.084	128.816	132.364	157.251	98.4722	88.7264	96.9929
Damiani	22.4143	92.4935	138.391	24.8548	81.1962	92.2149	25.3051	10.5342	89.2054	102.43	55.8896	24.7279	83.4851	95.3548	95.1749	30.9276	86.6382	15.0911	11.3421	76.6675	47.8314	60.9515	107.025	100.621	100.549	64.3955	54.6458	67.9328	69.4063	93.6659	47.9342	0	101.781	33.1879	165.312	82.8137	71.2978	60.8426	50.67	81.7642	33.0424	103.598	154.278	90.6415	94.0541	111.834	71.7099	44.7772	57.8705
Deshambault	113.342	20.1756	173.298	124.693	24.4044	10.5291	94.4767	107.46	121.456	99.0795	46.7412	81.3838	33.0034	78.8809	6.62228	105.843	25.0007	116.646	103.944	168.041	141.351	41.6934	10.9079	5.43763	5.69053	152.16	143.734	34.4837	34.7494	82.671	137.924	101.781	0	107.087	219.063	25.2049	32.9147	42.0933	51.3901	20.5549	114.664	1.85871	220.954	12.7321	10.6353	125.104	43.8813	59.854	122.726
Draper	16.2334	92.3797	105.209	49.2428	83.2132	99.4431	14.3163	24.647	57.0471	76.3426	61.5884	29.7834	80.2725	74.6112	100.973	2.34057	86.0338	33.8105	22.0053	101.138	73.997	66.2381	114.948	107.625	104.172	91.9675	82.5722	73.2377	72.3405	71.608	76.2125	33.1879	107.087	0	197.16	83.5174	74.1725	65.6178	58.4976	86.6854	65.6885	108.936	184.268	94.5371	97.4055	81.057	89.4271	48.0957	25.1838
Drumholm	182.198	224.579	299.62	149.398	213.843	209.374	190.5	172.54	254.144	265.822	195.281	184.455	223.863	254.873	214.193	195.124	221.698	164.11	175.601	108.681	126.75	198.065	215.603	214.384	222.118	109.278	117.125	201.22	205.822	254.45	122.582	165.312	219.063	197.16	0	217.08	206.912	198.792	190.253	208.795	132.334	220.046	29.946	215.706	218.806	277.141	175.858	193.583	219.313
Drury	91.3613	9.68561	149.334	107.014	3.41816	21.8707	71.7483	86.946	96.714	76.9848	27.2667	60.1527	9.8327	57.2832	20.5883	82.4735	4.64835	97.0517	83.0955	154.28	126.306	22.482	35.2323	27.7406	21.1379	139.171	130.099	16.7236	13.6078	60.4479	123.831	82.8137	25.2049	83.5174	217.08	0	11.8288	22.3345	32.876	10.7273	101.298	26.9146	215.55	12.792	14.6404	102.113	43.8253	38.43	97.8561
Dunn 1	80.8877	21.4309	147.406	95.3417	9.89916	26.026	61.6949	75.8428	93.5785	78.2704	15.5105	49.228	16.9704	59.6709	26.9003	72.942	16.2026	85.7073	72.0998	142.458	114.48	10.6551	41.2917	33.7823	30.247	127.381	118.287	5.72799	1.9175	62.0456	112.009	71.2978	32.9147	74.1725	206.912	11.8288	0	10.5494	21.0693	12.7177	89.5198	34.7638	204.629	20.427	23.4904	101.937	36.9158	27.4479	90.4364
Dunsmore	71.2483	31.973	145.161	84.8055	20.4012	33.8499	52.5546	65.6819	90.6795	79.594	4.96887	39.3217	25.8284	62.3913	35.7101	64.2178	26.5698	75.3539	62.0348	132.055	103.994	1.05729	49.3554	42.1147	40.0773	117.084	107.928	7.66376	8.72682	64.0215	101.609	60.8426	42.0933	65.6178	198.792	22.3345	10.5494	0	10.5451	21.5505	79.2666	43.9509	195.604	30.1335	33.4245	101.617	34.4912	17.7928	83.5751
Dykstra	62.473	42.5001	144.688	74.397	30.8531	42.3444	44.7609	56.0762	89.9748	83.2221	5.70389	30.4399	35.9077	67.5715	44.8428	56.8738	37.1065	65.3682	52.6158	121.543	93.4507	10.4415	57.6649	50.7661	49.8983	106.638	97.4425	17.2651	19.2689	68.5241	91.1013	50.67	51.3901	58.4976	190.253	32.876	21.0693	10.5451	0	31.1302	68.8669	53.2307	186.214	39.9776	43.3841	103.405	34.1839	11.0551	78.4528
Ellery	92.7952	15.8111	158.42	105.165	7.60468	13.3998	73.9457	87.0882	105.12	87.1603	26.2618	60.8651	20.4996	67.6744	14.2881	85.3947	14.3886	96.4984	83.509	150.338	122.962	21.1851	28.574	21.0714	18.7875	134.812	126.032	13.9884	14.4376	70.6601	119.977	81.7642	20.5549	86.6854	208.795	10.7273	12.7177	21.5505	31.1302	0	96.9849	22.4135	208.304	8.94746	12.4613	111.874	34.0063	39.2993	103.145
Emmerson Springs	52.1762	110.678	170.439	25.5726	98.8476	104.227	58.1656	41.1949	122.208	134.332	74.5678	53.4443	104.712	125.418	108.204	63.5217	105.721	35.3636	43.7379	53.4094	27.693	78.9575	117.031	112.044	115.015	37.8871	29.0874	84.7318	87.8509	124.296	23.3474	33.0424	114.664	65.6885	132.334	101.298	89.5198	79.2666	68.8669	96.9849	0	116.3	122.344	105.771	109.318	144.818	75.2381	67.6973	89.4771
Farlain Lake	115.199	21.5286	174.713	126.469	26.1942	12.0859	96.3345	109.303	123.007	100.31	48.5949	83.239	34.5275	80.0922	8.42309	107.696	26.5529	118.471	105.792	169.664	143.035	43.549	9.86061	5.79118	6.72712	153.758	145.362	36.3393	36.6013	83.9351	139.573	103.598	1.85871	108.936	220.046	26.9146	34.7638	43.9509	53.2307	22.4135	116.3	0	222.141	14.5368	12.2947	126.411	45.1162	61.7125	124.518
Finch	168.545	223.81	283.447	135.197	212.496	210.787	179.528	160.113	241.144	256.549	191.6	175.757	221.302	247.579	215.515	182.418	220.197	150.513	163.623	88.3941	110.971	195.001	218.935	216.698	223.335	92.8622	101.871	199.093	203.322	246.594	108.084	154.278	220.954	184.268	29.946	215.55	204.629	195.604	186.214	208.304	122.344	222.141	0	215.947	219.254	265.25	177.086	187.865	204.647
Forget	101.228	11.1951	161.931	114.105	11.6803	10.139	82.12	95.8033	109.487	88.8275	34.9598	69.4165	21.6056	68.8428	7.8398	93.3391	13.7043	105.33	92.1682	159.151	131.859	29.8618	22.4422	14.9556	9.94675	143.562	134.836	22.7395	22.3068	72.2981	128.816	90.6415	12.7321	94.5371	215.706	12.792	20.427	30.1335	39.9776	8.94746	105.771	14.5368	215.947	0	3.54768	114.354	39.9915	47.7153	109.995
Fournier	104.374	10.3868	162.897	117.583	14.2239	11.3298	85.1481	99.1057	110.861	89.1599	38.2915	72.6387	22.481	69.0493	7.59167	96.2512	14.4529	108.705	95.4389	162.699	135.4	33.1941	21.1248	14.0021	6.77358	147.106	138.384	26.1239	25.3939	72.6752	132.364	94.0541	10.6353	97.4055	218.806	14.6404	23.4904	33.4245	43.3841	12.4613	109.318	12.2947	219.254	3.54768	0	114.957	42.988	50.8943	112.406
Gibson	97.0502	104.93	49.8745	130.294	104.529	123.968	86.6667	105.17	25.8341	26.8156	101.507	94.6593	92.7513	46.7993	122.118	82.8501	100.686	114.867	101.795	181.554	154.996	102.674	135.958	128.952	119.704	173.009	163.629	105.736	101.262	42.5814	157.251	111.834	125.104	81.057	277.141	102.113	101.937	101.617	103.405	111.874	144.818	126.411	265.25	114.354	114.957	0	136.057	94.3893	64.28
Glebe	89.4917	49.6614	178.684	90.5202	40.4074	33.7317	75.1298	80.2445	123.99	113.948	34.764	59.6813	52.6038	96.1421	38.5006	87.4893	48.097	86.5752	77.9124	127.673	102.843	33.4346	43.1815	39.821	46.3866	111.373	103.687	31.7462	36.7978	98.1295	98.4722	71.7099	43.8813	89.4271	175.858	43.8253	36.9158	34.4912	34.1839	34.0063	75.2381	45.1162	177.086	39.9915	42.988	136.057	0	45	111.39
Goodeve	53.5203	48.0382	134.383	69.3963	37.2123	51.5819	34.7947	48.5189	79.7071	75.7302	13.5022	21.7888	38.7455	61.7756	53.4988	46.6027	42.0214	58.6988	44.7015	118.934	90.3096	18.2969	67.073	59.8866	57.6209	104.774	95.283	25.453	25.5322	62.0372	88.7264	44.7772	59.854	48.0957	193.583	38.43	27.4479	17.7928	11.0551	39.2993	67.6973	61.7125	187.865	47.7153	50.8943	94.3893	45	0	67.4437
Grandview	37.4328	105.633	80.9828	69.9504	98.3239	116.442	38.2307	48.3978	38.5067	67.5957	80.3497	53.0233	92.473	72.6858	117.149	27.5243	99.4132	55.3081	46.5319	118.653	93.679	84.3788	131.708	124.164	118.993	111.785	102.914	90.8069	88.7885	68.5274	96.9929	57.8705	122.726	25.1838	219.313	97.8561	90.4364	83.5751	78.4528	103.145	89.4771	124.518	204.647	109.995	112.406	64.28	111.39	67.4437	0
Gregor	61.8028	43.2356	144.544	73.6545	31.5933	43.0387	44.1609	55.3612	89.8311	83.3882	6.40994	29.7786	36.5804	67.8592	45.5588	56.2958	37.831	64.6354	51.9112	120.828	92.7245	11.1813	58.3454	51.4628	50.6335	105.937	96.7338	18.0052	20.0007	68.7625	90.3876	49.9313	52.1099	57.9335	189.754	33.6083	21.8047	11.2752	0.742623	31.8632	68.1748	53.9495	185.636	40.7145	44.1229	103.43	34.4216	10.6824	78.0118
Hamilton	72.1089	143.947	187.773	38.7691	132.118	137.171	84.5482	64.3012	144.697	162.015	107.705	83.6527	137.748	155.264	141.243	86.2245	138.949	54.1797	68.0869	20.6387	14.6774	112.166	149.552	144.849	148.162	4.64355	5.42535	118.003	121.068	153.624	12.0429	59.9584	147.652	87.9902	112.1	134.547	122.754	112.45	102.001	130.231	33.2776	149.257	96.5027	138.991	142.537	169.047	107.044	100.138	108.221
Hanes	80.3044	153.112	194.736	47.1255	141.281	146.021	93.4303	72.9938	152.77	170.863	116.948	92.8853	147.018	164.391	150.144	94.6409	148.155	62.5784	76.8688	13.1412	22.3558	121.382	158.198	153.625	157.129	4.69268	14.4185	127.165	130.28	162.693	21.1387	69.0441	156.52	96.3366	106.021	143.737	131.956	121.678	111.244	139.292	42.4393	158.107	88.8667	148.022	151.565	177.349	115.493	109.447	115.844
Haney-Cook	102.777	52.3741	189.893	102.844	45.4477	32.8134	88.3224	93.4457	135.322	122.888	46.0086	72.8938	58.3303	104.259	37.5295	100.689	52.4059	99.5325	91.1684	137.581	113.818	43.733	37.4264	36.3758	45.2743	121.145	113.948	40.3479	45.0322	106.696	109.078	84.7593	41.3745	102.603	178.262	48.7476	44.65	44.7727	46.3247	38.0811	86.1253	42.1388	181.639	41.4975	43.7543	146.034	13.2941	57.3322	124.264
Hardrock	89.7729	66.1682	88.9193	119.978	67.1252	85.9949	72.9762	93.8456	44.6975	12.81	69.4849	74.5958	54.6992	7.45394	83.7356	75.0566	62.4107	105.073	89.713	172.927	144.461	69.3309	97.1751	90.3733	80.7756	161.493	151.751	70.8272	65.9392	4.28538	145.051	97.1374	86.2756	74.2037	258.418	64.3897	66.2297	68.2995	72.7954	74.6765	128.022	87.5017	250.352	76.1065	76.3859	39.3647	102.383	66.2251	69.7861
Heron	104.582	10.7231	163.241	117.708	14.4859	11.0601	85.3736	99.2837	111.197	89.505	38.4604	72.8326	22.8227	69.3937	7.26609	96.492	14.7942	108.865	95.6237	162.756	135.479	33.3623	20.7821	13.6564	6.545	147.152	138.44	26.2778	25.6051	73.0207	132.428	94.203	10.309	97.6515	218.694	14.9474	23.7043	33.6019	43.5336	12.5642	109.371	11.9777	219.188	3.6229	0.345728	115.303	42.8641	51.0949	112.694
Hidden Spring	12.9831	90.7506	126.429	32.0931	80.046	93.2239	14.9309	6.28758	77.435	92.3114	55.4607	21.0565	80.4693	86.7501	95.6762	18.9538	84.6209	17.7052	2.00053	85.0347	56.6273	60.5403	108.476	101.65	100.298	73.9929	64.3219	67.7345	68.3349	84.6524	57.7058	11.9743	102.178	21.2202	176.833	81.2069	70.2523	60.227	50.888	81.722	44.7858	104.028	165.093	90.3581	93.6162	100.445	76.6529	42.8345	46.0452
Hillier	140.157	184.958	32.3779	169.958	182.662	202.413	141.145	151.733	84.6175	108.98	173.688	154.632	172.035	128.543	201.249	131.305	180.063	156.945	150.225	210.64	190.901	176.21	215.636	208.321	199.847	208.188	200.594	180.841	177.08	124.018	195.603	161.561	204.992	128.966	317.466	180.725	178.153	175.201	173.865	189.513	192.149	206.448	299.034	193.41	194.516	82.2522	208.038	163.23	103.826
Holly	63.1658	41.8259	144.964	75.0954	30.1666	41.6406	45.4112	56.7884	90.2511	83.2063	5.1001	31.1287	35.3358	67.4347	44.1306	57.5084	36.455	66.0822	53.3247	122.181	94.1079	9.75793	56.9679	50.0611	49.1849	107.256	98.0709	16.5553	18.6043	68.4373	91.7376	51.3814	50.6768	59.1224	190.623	32.2093	20.3962	9.88663	0.714374	30.4162	69.4719	52.5176	186.676	39.2649	42.6729	103.524	33.8407	11.5537	78.9835
Hood	69.72	142.177	185.429	36.3816	130.35	135.651	82.2217	61.9418	142.307	159.685	105.849	81.4676	135.848	153.016	139.688	83.8434	137.135	51.7955	65.7405	21.9583	12.353	110.345	148.154	143.374	146.558	6.73162	3.06439	116.239	119.25	151.352	9.75392	57.6881	146.117	85.6059	114.399	132.75	120.947	110.615	100.146	128.558	31.5728	147.734	98.8911	137.34	140.887	166.663	105.772	98.13	105.841
Hope	17.5365	89.6936	131.464	29.9737	78.7065	91.0204	18.2395	7.39288	82.017	95.5921	53.7183	20.3263	79.9592	89.1006	93.6819	23.9798	83.6712	17.1368	5.41398	82.6078	53.9193	58.8168	106.123	99.4541	98.6216	70.8906	61.161	65.9526	66.9246	87.2404	54.479	7.19948	100.238	26.2766	172.498	80.0683	68.8378	58.5883	48.8485	79.9194	40.2418	102.077	161.289	88.6761	92.0056	104.654	72.962	41.6584	51.2123
Hubbert	60.5651	42.8733	141.503	73.8246	31.449	44.1856	42.4309	54.6429	86.7897	80.3527	6.20647	28.5274	35.3433	64.9908	46.43	54.4257	37.2302	64.2493	51.0533	121.751	93.4725	11.3046	59.6082	52.5694	51.1127	107.049	97.7567	18.4692	19.6738	65.8148	91.3443	49.7525	52.9099	55.9887	192.104	33.1916	21.5545	11.1058	3.18577	32.4569	69.411	54.7616	187.638	41.1662	44.4946	100.321	37.3563	8.11446	75.5547
Hunter's Oro 17	78.2976	24.8852	147.861	92.0436	13.1812	27.4556	59.3526	72.9278	93.7594	79.8205	12.2412	46.4667	20.3868	61.6054	28.8763	70.8103	19.7896	82.641	69.2498	138.924	110.994	7.23259	42.914	35.5204	32.8783	123.815	114.739	2.85007	2.38536	63.7598	108.476	68.1291	35.1277	72.1206	203.479	15.3602	3.61008	7.28989	17.6723	14.5971	85.9469	36.986	201.07	22.9513	26.1891	102.999	34.5909	24.7774	89.1285
Ivan Elliot	71.2754	137.637	188.472	38.218	125.81	130.114	81.9507	62.414	143.725	159.271	101.772	79.6092	131.954	151.581	134.274	84.8074	132.804	53.154	65.9139	28.5881	17.5078	106.09	142.196	137.673	141.321	12.1	8.82814	111.702	114.964	150.175	11.7468	56.8412	140.623	86.7128	111.189	128.341	116.603	106.429	96.0776	123.613	27.2797	142.197	97.712	132.294	135.833	167.579	99.4676	94.9192	108.164
Jackes	13.5607	109.466	129.666	20.7339	98.6748	111.287	31.5283	13.0218	85.6569	105.95	73.87	39.7584	99.212	102.721	113.925	28.4203	103.354	7.69883	16.822	71.3811	44.7824	78.9657	126.384	119.72	118.771	62.8917	53.8031	86.1281	86.9285	100.151	47.7819	20.695	120.471	29.7879	170.13	99.9004	88.8454	78.7018	69.0832	100.109	42.8104	122.313	155.66	108.825	112.125	110.378	92.3089	61.4875	49.2266
Jarrett-Lahmer	17.9339	93.8953	134.391	25.0922	82.781	94.5428	22.7685	6.05965	85.7589	100.226	57.631	24.9172	84.4068	93.9509	97.3442	27.0738	87.9304	12.8166	7.27706	77.7416	49.0822	62.723	109.515	102.969	102.479	66.151	56.4355	69.8035	70.9841	92.0557	49.7717	4.48292	103.927	29.2824	168.494	84.2428	72.8909	62.5441	52.5999	83.7272	36.4921	105.757	156.872	92.543	95.91	108.766	75.1537	45.9164	53.7064
Joseph Picard	27.0567	97.2472	92.2981	60.3402	89.1376	106.594	25.8935	37.1196	45.7171	69.3831	69.6711	40.8608	84.4374	70.9511	107.628	15.3437	90.9373	45.1786	34.8376	110.898	84.7215	73.9478	122.002	114.524	110.026	102.823	93.6526	80.6251	79.018	67.3171	87.4834	46.1097	113.441	13.0155	209.199	88.9776	80.7477	73.2056	67.3532	93.4522	78.3114	115.262	195.521	100.731	103.338	70.6612	99.7378	56.4664	12.3707
Keffer	14.6415	96.2034	131.946	24.6425	85.2174	97.405	22.3945	2.73422	84.0219	99.7318	60.2072	26.7489	86.4128	94.1759	100.115	25.043	90.1752	10.765	5.73884	77.5757	49.17	65.3055	112.458	105.837	105.105	66.588	56.9375	72.4314	73.4342	92.1065	50.347	7.97366	106.68	27.1545	170.123	86.5799	75.347	65.0853	55.2981	86.3905	38.5833	108.516	157.939	95.1609	98.4976	107.416	78.5663	48.1667	51.0861
Kelly-Campbell	92.7925	50.6018	181.779	93.3513	41.881	33.5825	78.5013	83.4721	127.1	116.546	37.7839	63.0512	54.3256	98.5378	38.4017	90.8599	49.4355	89.6715	81.1809	129.697	105.2	36.2191	41.926	39.1109	46.3279	113.345	105.809	34.0825	39.074	100.631	100.703	74.8498	43.4477	92.7996	175.792	45.2936	39.0632	37.2762	37.4029	35.1637	77.5446	44.5743	177.589	40.545	43.3799	138.892	3.37408	48.2681	114.75
Kirche	77.7868	66.3133	86.8781	108.321	65.1177	84.6747	61.3562	82.155	37.4784	17.8204	63.1441	64.0084	53.6559	14.5883	83.0459	63.0339	61.6631	93.3084	78.0684	161.262	132.908	63.7969	97.1768	89.9995	81.1958	150.092	140.366	66.4188	61.8487	10.2226	133.683	85.855	86.4282	62.1504	248.346	62.8046	62.471	62.7415	65.7309	72.4065	117.25	87.8358	239.579	75.2314	76.0673	39.51	97.2258	57.9643	58.3048
Lalonde	105.027	21.1405	171.221	115.079	19.8613	0.33156	86.6437	98.6141	118.301	98.6996	38.4369	72.9792	31.3523	78.7948	4.55487	98.323	23.6386	107.487	95.23	157.915	131.345	33.5554	15.2504	8.13508	12.4752	142.003	133.615	26.4658	27.8698	82.159	127.841	92.5258	10.1992	99.698	209.663	21.9388	26.2327	34.1117	42.6359	13.5861	104.559	11.7544	211.097	10.0966	11.1872	124.023	34.0364	51.8504	116.657
Lawson	173.681	216.933	291.126	140.889	206.114	202.01	182.019	164.028	245.633	257.434	187.274	176.062	216.002	246.602	206.822	186.612	213.959	155.594	167.094	100.606	118.297	190.125	208.546	207.162	214.741	100.878	108.661	193.386	197.95	246.141	114.091	156.821	211.782	188.645	8.51731	209.333	199.066	190.839	182.206	201.168	123.855	212.797	26.5876	208.184	211.316	268.653	168.417	185.392	210.8
Le Caron	106.557	19.2633	170.59	117.269	19.6205	3.27215	87.9555	100.389	117.97	97.5448	39.8996	74.5339	30.333	77.5346	1.6341	99.5115	22.43	109.422	96.9404	160.504	133.813	34.9254	14.423	6.8674	9.50708	144.634	136.195	27.7484	28.6514	81.0192	130.381	94.5082	7.54325	100.834	212.64	21.2911	26.9184	35.4107	44.3268	14.2138	107.123	9.23594	214.048	8.73152	8.97537	123.084	37.0009	53.2013	117.298
Lite	143.218	178.452	26.4547	174.416	177.164	196.835	141.842	154.396	81.1497	100.593	170.4	154.388	165.918	120.661	195.305	132.986	173.923	160.649	152.46	217.726	196.445	172.493	209.405	202.259	193.295	214.101	206.065	176.597	172.538	116.401	200.735	163.773	198.613	130.679	323.189	174.987	173.461	171.459	171.12	184.274	195.388	199.976	305.952	187.486	188.313	73.8617	205.085	160.834	106.002
Logan	55.4809	84.6191	167.1	44.5601	72.8379	76.8403	51.257	43.7347	114.832	119.61	49.9344	39.8971	80.0678	107.531	80.9234	61.0835	80.0908	45.2044	43.6553	80.7671	55.033	53.7632	89.4595	84.5588	87.9189	64.8419	56.5008	58.8146	62.4657	107.307	50.9252	33.2243	87.3207	63.4213	147.411	75.5365	63.9845	54.2434	44.4073	70.2767	27.5802	88.9254	141.975	78.9095	82.4442	134.451	47.8475	46.2397	88.593
Lougheed	60.8083	44.0414	143.911	72.7899	32.432	44.0252	43.1747	54.3903	89.202	83.1304	7.14329	28.783	37.1837	67.7722	46.5287	55.3174	38.5871	63.6954	50.9307	120.116	91.9709	12.0259	59.3374	52.4481	51.5675	105.271	96.0443	18.9198	20.7932	68.6055	89.6814	49.0131	53.0751	56.961	189.523	34.3988	22.6147	12.0685	1.68604	32.8043	67.5371	54.9159	185.254	41.643	45.0428	102.992	35.1651	9.86307	77.1126
MacMurchy	100.882	51.4503	188.083	101.185	44.2081	32.2674	86.3863	91.5882	133.497	121.305	44.1581	70.9598	57.0519	102.76	37.0325	98.7528	51.2807	97.7413	89.29	136.35	112.402	41.9533	37.6925	36.2491	44.8471	119.93	112.65	38.7098	43.4444	105.147	107.721	82.9442	41.1347	100.666	178.199	47.5352	43.1114	42.9964	44.4155	36.9168	84.7108	41.9767	181.257	40.6809	43.0514	144.345	11.3906	55.4162	122.327
Mantle	16.4614	87.8876	109.181	47.931	78.4685	94.3832	8.83605	22.2579	59.6647	76.4226	56.416	24.303	76.0233	73.2359	96.0168	3.68925	81.5511	32.5279	18.9457	100.482	72.7758	61.1282	109.89	102.607	99.397	90.557	81.0199	68.1772	67.4436	70.5277	74.5295	29.6356	102.189	5.48043	194.545	78.892	69.2944	60.5356	53.193	81.7304	62.5602	104.043	182.37	89.6989	92.6247	82.9232	83.9515	42.9139	30.0262
McAllister	100.783	51.9228	188.287	100.923	44.6273	32.7788	86.3659	91.4495	133.69	121.622	44.3353	70.9321	57.4611	103.107	37.5464	98.7309	51.7215	97.5516	89.1718	135.952	112.052	42.1822	38.2083	36.7741	45.3642	119.527	112.267	39.0109	43.7648	105.477	107.354	82.771	41.6583	100.651	177.675	47.9596	43.4496	43.2271	44.5278	37.3524	84.3594	42.5014	180.744	41.1677	43.5495	144.617	11.3058	55.5166	122.372
McGaw	14.5283	89.858	127.7	31.9435	79.0788	92.0564	15.3	6.7669	78.4427	92.767	54.3834	20.1534	79.7163	86.8692	94.5568	20.2105	83.7539	17.9594	2.8786	84.8337	56.3171	59.4709	107.278	100.486	99.2547	73.5546	63.8585	66.6552	67.3451	84.8533	57.2152	10.801	101.073	22.5012	175.925	80.2903	69.2624	59.1774	49.7391	80.6435	43.7678	102.921	164.406	89.3108	92.5869	101.28	75.1904	41.8813	47.4295
McNair	14.7205	91.016	129.042	30.2439	80.1624	92.8887	17.0284	5.52082	80.0049	94.4944	55.3501	21.3613	81.0027	88.5751	95.4548	21.57	84.9378	16.4247	2.58717	83.1198	54.5918	60.4443	108.063	101.322	100.247	71.8255	62.1301	67.6132	68.4079	86.5716	55.4881	9.35781	101.988	23.8341	174.306	81.4266	70.3244	60.1751	50.6152	81.5975	42.2058	103.832	162.709	90.3008	93.5975	102.927	75.4528	42.9988	48.6202
Messenger	157.038	212.559	272.306	123.699	201.196	199.824	167.873	148.513	229.629	244.868	180.112	164.069	209.879	235.9	204.532	170.851	208.873	138.984	152.002	77.7617	99.5914	183.56	208.247	205.855	212.326	81.5091	90.4107	187.731	191.921	234.908	96.5671	142.615	210.043	172.714	34.4991	204.228	193.247	184.152	174.706	197.102	110.656	211.258	11.6881	204.822	208.151	253.667	166.162	176.254	193.266
Milton	54.4677	123.132	172.399	22.3384	111.317	117.323	64.5224	45.1395	126.642	141.852	86.6638	62.5414	116.601	134.383	121.236	67.6359	118.008	36.4018	48.5501	40.6363	14.4865	91.2134	130.27	125.2	127.942	25.9432	16.4946	97.2206	100.121	132.893	10.2221	39.4292	127.727	69.5952	127.732	113.657	101.839	91.4591	80.9643	109.755	13.3185	129.381	115.086	118.594	122.142	150.297	88.5567	78.8398	91.6933
Molson	61.9315	41.3935	141.799	75.305	29.9665	42.8413	43.6807	56.0899	87.0901	80.0126	4.76338	29.9082	33.9549	64.3961	45.0317	55.6218	35.7616	65.722	52.4846	123.17	94.913	9.8543	58.2832	51.2125	49.6611	108.437	99.1594	17.037	18.1911	65.3226	92.7569	51.234	51.4981	57.1566	193.092	31.7126	20.0718	9.632	3.21069	31.0251	70.7723	53.3511	188.786	39.7144	43.0345	100.272	36.938	9.12224	76.4665
New	7.82451	98.2693	111.018	41.1766	88.561	103.846	17.5124	18.3826	64.7751	85.2032	65.7014	31.8848	86.6218	83.3471	105.712	8.14018	91.9503	25.9183	17.0218	92.542	65.7493	70.5659	119.328	112.155	109.41	83.8041	74.5323	77.7105	77.3196	80.4144	68.2938	28.259	111.989	8.88313	189.926	89.1403	79.1979	70.0467	62.0167	91.4567	59.4232	113.847	176.37	99.6244	102.638	89.2661	91.0662	52.2691	30.0583
Nodwell	170.455	130.234	270.284	156.991	125.831	109.016	161.306	159.053	215.57	204.445	126.501	146.337	138.723	185.582	112.677	173.06	131.893	160.704	158.352	168.14	155.647	124.905	103.807	107.907	118.698	153.295	150.699	121.935	126.615	188.181	149.062	148.678	113.237	175.274	153.61	128.904	126.175	125.959	125.596	118.234	132.56	112.94	170.113	119.082	120.164	227.525	91.7369	136.007	199.355
Nott	195.957	248.183	310.87	162.615	237.072	234.192	206.665	187.409	268.549	283.493	216.973	202.476	246.354	274.097	238.973	209.766	244.851	177.905	190.872	115.595	138.435	220.171	241.443	239.697	246.858	120.329	129.309	223.934	228.311	273.241	135.487	181.382	244.163	211.634	30.2059	240.204	229.542	220.818	211.692	232.527	149.174	245.257	27.4693	239.882	243.108	292.572	200.474	213.865	232.113
O-M-G	14.5841	88.5475	126.205	33.8792	77.8573	91.1197	13.3409	8.40339	76.6911	90.8093	53.3116	18.8614	78.2602	84.9311	93.544	18.7605	82.4149	19.7495	4.17928	86.7817	58.276	58.387	106.391	99.5434	98.132	75.5153	65.818	65.5848	66.1526	82.9019	59.1729	12.5144	100.039	21.0775	177.755	79.0076	68.07	58.0657	48.7775	79.571	45.5435	101.889	166.326	88.1937	91.4452	99.4236	74.9141	40.645	46.14
Orr Lake	92.2461	15.3334	157.436	104.9	6.64394	14.2894	73.3278	86.6399	104.155	86.1704	25.7938	60.3491	19.5595	66.694	14.981	84.7314	13.5969	96.114	83.0363	150.287	122.845	20.703	29.3758	21.8483	19.1468	134.8	125.988	13.5385	13.6988	69.6719	119.91	81.4146	21.1491	86.0053	209.246	9.81801	11.9396	21.0279	30.754	0.994455	96.9561	23.0072	208.624	9.22791	12.6836	110.879	34.6545	38.7331	102.332
Parsons	15.9795	102.696	134.38	18.8084	91.6378	103.449	28.389	7.4829	87.9623	105.274	66.5275	33.3679	93.0159	100.328	106.262	29.0606	96.6972	4.11598	11.7347	71.682	43.6206	71.6218	118.396	111.874	111.389	61.3508	51.8236	78.7119	79.8445	98.1358	45.3684	11.7784	112.846	30.9394	166.412	93.0571	81.7537	71.4324	61.5158	92.6414	36.3222	114.675	153.358	101.451	104.813	111.903	83.4881	54.6764	53.4121
Payne	137.798	181.722	29.077	167.831	179.475	199.225	138.477	149.326	81.5051	105.682	170.646	151.866	168.814	125.256	198.042	128.75	176.843	154.692	147.758	208.996	188.966	173.136	212.416	205.109	196.611	206.326	198.651	177.73	173.948	120.735	193.6	159.098	201.764	126.413	315.599	177.524	175.012	172.125	170.867	186.342	189.847	203.216	297.382	190.202	191.295	78.9514	205.032	160.258	101.305
Pengilly	37.9679	115.432	155.795	6.52917	103.796	112.343	49.5707	29.3075	110.376	127.017	78.513	50.1193	107.492	120.789	115.838	51.5062	109.88	19.8548	33.0592	51.0896	22.2603	83.3892	126.3	120.552	121.948	39.2867	29.6181	89.9667	92.1808	118.959	23.0366	25.579	122.445	53.3812	144.26	105.778	94.0069	83.46	72.9487	103.296	19.1098	124.192	130.914	112.242	115.753	134.338	86.8005	68.8591	75.102
Pipeline	59.893	135.37	175.706	26.5779	123.578	129.986	72.7867	52.3298	132.47	150.203	98.7192	72.7864	128.45	143.946	133.859	74.081	130.136	42.0168	56.2048	28.6395	3.44764	103.363	143.01	137.897	140.496	16.1731	6.92016	109.513	112.263	142.167	3.55747	48.609	140.368	75.8196	124.004	125.839	114.011	103.566	93.0363	122.218	26.0767	142.033	108.742	131.086	134.631	156.872	101.311	90.2947	96.0034
Plater Martin	105.753	51.3019	191.208	106.337	45.1036	31.1256	90.9641	96.5738	136.733	123.362	47.6405	75.5764	58.0356	104.488	35.7236	103.332	51.7674	102.831	94.2211	141.234	117.456	45.0362	34.506	33.9849	43.3132	124.796	117.602	41.139	45.6392	107.071	112.727	88.0064	39.1301	105.213	181.097	48.3246	45.1078	46.0584	48.3386	37.5999	89.7631	39.7741	184.813	40.2565	42.2846	146.863	16.33	59.387	126.564
Pound	163.256	223.874	276.51	129.974	212.376	211.858	175.384	155.462	235.753	252.755	190.609	172.669	220.608	244.692	216.519	177.463	219.965	145.408	159.148	80.8397	105.328	194.255	220.771	218.117	224.249	87.2651	96.6635	198.723	202.762	243.464	103.129	150.327	222.169	179.215	42.7343	215.332	204.155	194.799	185.109	208.578	119.295	223.436	12.8071	216.487	219.864	260.267	178.324	186.009	198.664
Pugh	15.4322	93.1812	105.547	48.5315	83.9694	100.123	14.7184	24.1255	57.6593	77.2159	62.2285	30.1776	81.1066	75.5489	101.682	2.40687	86.8362	33.1136	21.6069	100.34	73.2628	66.9003	115.63	108.318	104.923	91.25	81.8738	73.916	73.0624	72.5381	75.5321	32.8451	107.811	0.945291	196.593	84.2961	74.899	66.2887	59.0807	87.3942	65.2304	109.662	183.6	95.2745	98.1555	81.7623	89.8481	48.7305	25.3141
Quackenbush	125.086	128.093	43.1867	158.432	129.365	148.218	115.617	133.711	52.555	49.7648	129.059	123.766	116.947	69.4393	145.835	111.231	124.603	143.077	130.464	208.933	182.97	129.789	158.938	152.34	142.441	201.053	191.793	132.203	127.493	66.2385	185.508	140.691	148.035	109.336	305.989	126.647	127.962	128.734	131.359	136.899	173.715	149.156	293.588	138.276	138.405	29.1128	163.214	122.779	90.4937
Raymond Reid	71.3759	136.481	188.809	38.4813	124.658	128.782	81.663	62.3106	143.736	158.903	100.718	79.0058	130.92	151.013	132.962	84.7672	131.688	53.2561	65.7422	30.2001	18.6254	105	140.788	136.31	140.039	13.7224	10.3368	110.557	113.864	149.659	12.5432	56.4832	139.295	86.6995	110.933	127.213	115.491	105.351	95.0281	122.388	26.3427	140.862	97.8997	131.049	134.585	167.478	98.0104	94.0349	108.382
Rife	63.0363	134.675	179.677	29.7329	122.854	128.497	74.8539	54.781	135.619	152.32	98.2636	73.7986	128.22	145.425	132.478	76.9105	129.587	44.9751	58.4845	29.1599	8.70054	102.792	141.203	136.292	139.272	14.4193	4.8801	108.749	111.699	143.807	2.64102	50.1471	138.937	78.7365	119.943	125.221	113.408	103.048	92.5625	121.179	24.2741	140.572	105.54	129.991	133.539	159.76	99.082	90.4392	99.6094
Risebrough	11.8678	101.399	130.265	22.6375	90.5239	102.992	25.1455	4.88154	83.8305	101.553	65.636	31.7384	91.3503	97.0404	105.648	24.9917	95.3222	7.27385	9.03829	75.3199	47.4825	70.7337	118.083	111.425	110.542	65.3059	55.8243	77.8846	78.7602	94.737	49.4103	13.0935	112.2	26.8311	170.573	91.8065	80.6759	70.4853	60.8096	91.8596	40.3338	114.04	157.441	100.595	103.909	107.841	84.2659	53.3771	49.2882
River	38.4089	115.523	156.255	6.97245	103.878	112.348	49.918	29.695	110.802	127.371	78.606	50.3526	107.628	121.091	115.857	51.9196	109.984	20.2994	33.4276	50.8299	21.984	83.4736	126.278	120.549	121.986	38.9354	29.2556	90.0352	92.2726	119.274	22.6593	25.8475	122.461	53.8005	143.812	105.872	94.0958	83.5502	73.0341	103.344	18.7032	124.205	130.504	112.289	115.802	134.747	86.7006	69.0107	75.5558
Robb	5.22822	99.8534	113.246	38.5169	89.9783	104.934	18.899	16.5065	67.445	87.9882	66.7723	32.5771	88.3732	85.9895	106.907	10.747	93.5506	23.3432	15.7111	89.7566	63.0309	71.6907	120.391	113.275	110.766	81.0997	71.8585	78.8642	78.6369	83.0977	65.6517	26.7018	113.231	11.6517	187.427	90.6472	80.5263	71.205	62.9133	92.6816	57.2562	115.09	173.713	100.941	104	92.0092	91.2892	53.4123	32.2642
Robitaille	117.706	29.1868	181.981	126.765	31.5975	13.0722	99.434	111.066	129.713	108.148	51.1976	85.6569	41.5443	87.9825	12.4651	111.136	33.5187	119.705	107.757	168.098	142.118	46.3513	2.43472	5.28549	14.9748	151.986	143.884	39.2801	40.5767	91.6976	138.309	104.68	9.28569	112.514	214.542	33.0204	38.8857	46.9207	55.2495	26.1694	114.964	8.56911	217.584	20.2311	19.1059	134.042	41.4406	64.6394	129.311
Rumney Bay	73.3187	70.4213	83.0683	104.49	68.3747	88.0745	57.7281	78.324	32.0867	19.8244	64.1847	61.7054	57.4463	20.721	86.7149	58.4727	65.4755	89.3188	74.328	157.359	129.203	65.3079	101.049	93.7571	85.3033	146.581	136.885	68.5161	64.1621	16.247	130.233	82.6189	90.4076	57.4462	246.151	66.2657	64.9438	64.2512	66.283	75.4807	114.527	91.8767	236.726	78.8766	79.927	37.3689	98.689	57.7744	52.3759
Second Lake	119.324	24.0547	177.086	130.723	29.9027	16.2439	100.383	113.506	125.801	102.208	52.7588	87.3897	37.3793	81.9629	12.671	111.678	29.5341	122.705	109.979	173.819	147.244	47.7001	9.78525	9.00147	9.32287	157.887	149.523	40.4921	40.5956	85.9419	143.754	107.84	6.05962	112.891	223.253	30.3491	38.7379	48.081	57.4406	26.5306	120.47	4.25406	225.694	18.3623	15.747	128.498	48.8108	65.8185	128.153
Seed-Barker	21.8107	95.6791	138.967	21.786	84.3788	95.3162	27.2394	9.94523	90.4549	104.62	59.0676	27.7523	86.6522	97.9435	98.3028	31.7358	89.823	12.1826	11.9382	73.8949	45.1098	64.127	110.089	103.717	103.707	61.9126	52.1745	71.1001	72.5897	96.1624	45.4823	3.18563	104.912	33.9281	163.808	85.9992	74.4806	64.0219	53.836	84.9207	31.8042	106.726	152.309	93.8032	97.2196	113.427	74.4195	47.9528	58.1925
Serena	78.0577	161.26	186.884	47.4175	149.505	156.293	94.1504	73.2431	148.772	170.404	124.459	96.6199	153.878	166.085	160.139	92.9166	155.903	61.9306	77.4569	9.66703	25.4035	129.196	169.336	164.22	166.718	19.8226	24.283	135.49	138.073	163.88	29.0416	71.9168	166.66	94.2666	118.339	151.675	139.851	129.353	118.808	148.36	52.3467	168.332	97.7394	157.251	160.794	174.085	127.513	115.38	110.697
Sidey-Mackay	81.0447	53.2418	173.825	81.4303	42.7844	39.9943	67.4536	71.5248	119.13	111.624	31.3009	51.9917	53.9525	94.7088	44.5633	79.7591	50.6592	77.6074	69.3291	119.229	94.0317	31.3095	51.0255	46.9097	52.2341	103.011	95.1354	31.6427	36.6969	96.2705	89.7959	62.8039	50.4547	81.7689	171.341	46.122	37.2789	32.318	29.3321	37.455	66.5002	51.859	171.282	44.6922	47.9747	132.616	9.09071	39.4586	104.385
Snodden	53.5158	56.6317	106.169	80.6788	50.1705	69.2421	34.3444	55.0093	51.5153	48.2584	37.8662	33.7951	43.3808	38.4455	69.2906	40.2901	50.4851	66.4479	50.7317	133.41	104.674	40.3091	84.0241	76.4394	70.3655	121.295	111.544	45.3298	42.1303	37.0632	104.825	56.9346	74.4501	40.3661	217.844	49.2949	43.4967	39.3101	38.7293	55.8523	87.2355	76.1885	209.55	61.8067	63.9343	65.2791	72.5281	29.1451	49.1122
Southwold	196.795	249.284	311.603	163.449	238.166	235.322	207.572	188.284	269.391	284.431	218.03	203.438	247.429	275.081	240.102	210.627	245.942	178.751	191.758	116.266	139.237	221.239	242.594	240.838	247.986	121.126	130.133	225.016	229.387	274.213	136.327	182.294	245.299	212.49	31.3738	241.295	230.622	221.884	212.744	233.633	150.12	246.395	28.2668	240.997	244.226	293.442	201.602	214.886	232.91
Spang	17.4715	90.4448	105.286	50.1579	81.3146	97.6215	12.9785	25.1287	56.4846	74.9679	59.8185	28.3976	78.3188	72.9114	99.1192	2.6406	84.0983	34.7053	22.2166	102.286	74.9622	64.4404	113.125	105.789	102.276	92.8804	83.4348	71.4203	70.4756	69.9641	77.0283	33.2329	105.218	1.96406	197.662	81.5996	72.3028	63.81	56.8028	84.8333	65.9545	107.066	185.034	92.6557	95.5121	80.2269	87.9639	46.3356	25.78
Starr	76.681	24.0668	138.266	94.1123	15.2157	34.1259	56.8977	72.863	84.5736	69.2614	16.7554	46.005	14.095	50.9863	34.2001	67.4578	17.7833	83.3098	68.8936	142.991	114.572	13.8301	48.9068	41.3224	36.0246	128.401	119.071	13.4714	8.60039	53.1508	112.622	69.5179	39.6196	68.4761	211.8	15.0578	9.20444	13.0346	22.2562	20.7729	90.7963	41.4094	208.352	26.8916	29.3508	92.7468	45.1778	24.7412	83.1083
Train Farm	88.9195	12.8119	149.745	103.964	1.80623	21.4632	69.4606	84.222	96.7204	78.2091	24.1407	57.4971	11.9482	58.7482	20.947	80.3938	8.06588	94.2069	80.4211	150.99	123.071	19.265	35.6937	28.1176	22.704	135.84	126.792	13.3187	10.484	61.7098	120.542	79.8681	26.2032	81.5073	213.731	3.4264	8.63199	19.1814	29.6949	8.95117	97.9617	27.9895	212.132	13.483	15.9765	102.978	40.8883	35.7197	96.5284
Trent-Foster	73.3187	70.4213	83.0683	104.49	68.3747	88.0745	57.7281	78.324	32.0867	19.8244	64.1847	61.7054	57.4463	20.721	86.7149	58.4727	65.4755	89.3188	74.328	157.359	129.203	65.3079	101.049	93.7571	85.3033	146.581	136.885	68.5161	64.1621	16.247	130.233	82.6189	90.4076	57.4462	246.151	66.2657	64.9438	64.2512	66.283	75.4807	114.527	91.8767	236.726	78.8766	79.927	37.3689	98.689	57.7744	52.3759
Unick	63.3364	135.984	179.662	29.9897	124.167	129.928	75.5095	55.308	135.935	152.978	99.5247	74.7374	129.444	146.261	133.895	77.3266	130.87	45.3262	59.0673	27.8006	7.75831	104.075	142.676	137.739	140.667	13.4775	3.74054	110.067	112.983	144.6	3.00228	50.9346	140.361	79.1234	119.98	126.516	114.699	104.321	93.8256	122.544	25.7011	142	105.209	131.365	134.913	160.171	100.598	91.5808	99.7444
Van Eden	62.4064	133.988	179.123	29.1192	122.168	127.85	74.1604	54.1075	134.983	151.625	97.5665	73.082	127.517	144.713	131.825	76.2558	128.894	44.3361	57.8018	29.8306	8.59767	102.099	140.578	135.653	138.61	15.1368	5.57865	108.064	111.007	143.098	2.16124	49.4399	138.287	78.0874	120.497	124.53	112.717	102.353	91.8657	120.507	23.6233	139.923	106.184	129.322	132.87	159.105	98.4876	89.727	99.0171
Vints	108.439	22.6414	173.912	118.279	22.7576	3.69735	90.0661	101.985	121.189	100.959	41.8579	76.3908	33.7219	80.9549	4.71454	101.741	25.8393	110.809	98.6159	160.753	134.325	36.9777	11.8398	4.79032	11.6423	144.787	136.469	29.8837	31.2078	84.432	130.744	95.8318	7.96063	103.112	211.144	24.5823	29.543	37.532	46.0336	16.8477	107.437	9.21125	212.999	12.1356	12.2986	126.473	35.936	55.2729	119.979
Walkington 2	13.713	94.3695	130.146	27.0768	83.4663	95.9679	19.9576	2.41772	81.8702	97.3116	58.5691	24.7659	84.4251	91.747	98.5981	22.9841	88.3081	12.9808	3.36097	80.0126	51.6035	63.6666	111.089	104.402	103.475	69.0003	59.3416	70.8193	71.6989	89.6705	52.7409	8.76681	105.146	25.1468	172.292	84.7672	73.6143	63.4177	53.7568	84.7957	40.5426	106.987	160.262	93.5284	96.8419	105.144	77.8352	46.3375	49.3972
Warminster	90.7846	12.9572	140.6	109.399	13.5478	31.4699	70.7379	87.6801	88.8413	67.2215	31.5072	60.889	1.27576	47.3148	29.3643	80.543	7.93264	98.3195	83.6269	158.328	129.934	27.5903	43.4199	36.243	27.716	143.666	134.371	23.8138	19.2409	50.6853	127.943	84.7347	32.7407	81.321	225.015	10.3187	18.105	27.0756	37.1753	21.0425	105.985	34.2244	222.517	21.6261	22.3012	92.7537	53.486	40.0031	93.3036
Waupoos	177.088	222.104	68.9305	205.791	220.28	240.015	179.055	188.818	122.665	144.784	211.888	192.74	209.368	164.757	238.69	168.92	217.393	193.39	187.528	243.627	225.676	214.343	252.949	245.712	236.981	242.498	235.381	218.863	215.02	160.411	230.73	198.83	242.222	166.579	351.552	218.241	216.051	213.329	212.122	227.237	228.732	243.63	331.796	230.854	231.828	117.992	246.287	201.503	141.396
Webb	98.7318	22.8267	168.516	108.254	17.7045	6.53977	80.631	92.0735	115.038	97.3446	32.3753	66.6888	30.386	77.7847	10.6404	92.4588	23.4822	100.81	88.7523	151.102	124.485	27.6717	21.4113	14.8215	18.2297	135.219	126.797	20.8341	23.1063	80.8331	121.003	85.8195	16.9417	93.9043	204.26	20.5572	21.7079	28.3299	36.2616	10.2154	97.7314	18.5706	205.14	12.0245	14.6877	122.086	28.4016	45.8692	111.59
Wellington	62.948	41.5321	144.121	75.2899	29.9259	41.8107	45.0412	56.7237	89.4095	82.2927	4.64744	30.8993	34.7931	66.5375	44.2129	57.0951	36.0884	66.1161	53.2183	122.591	94.4668	9.52532	57.1785	50.2203	49.1465	107.715	98.5054	16.4767	18.2847	67.53	92.1532	51.4704	50.7387	58.6853	191.403	31.891	20.1053	9.55932	1.15863	30.4029	69.9583	52.5837	187.372	39.2135	42.5986	102.623	34.6498	10.9317	78.3752
White	79.6125	47.8003	169.216	82.4112	37.1176	35.8214	64.9312	70.6697	114.502	106.092	25.9243	49.4957	48.1161	88.9912	40.209	77.2953	44.9945	77.4978	68.1754	122.211	96.3538	25.5938	47.9494	43.2076	47.6856	106.142	97.9867	25.7632	30.8166	90.6291	92.4292	62.4999	46.349	79.2204	176.815	40.426	31.4055	26.6167	24.5272	32.0862	69.0819	47.8536	176.307	39.6825	43.0533	127.413	10.2322	35.1003	101.176
Wiacek	61.4193	42.6003	142.829	74.1353	31.0746	43.3265	43.4501	55.3026	88.1152	81.5066	5.70534	29.3696	35.4566	66.0072	45.6708	55.4944	37.056	64.7829	51.7646	121.744	93.5399	10.7544	58.7144	51.7281	50.5031	106.955	97.7024	17.826	19.354	66.8915	91.3189	50.1983	52.1797	57.0815	191.401	32.934	21.2074	10.6738	1.86029	31.7909	69.2552	54.0276	187.12	40.5618	43.9234	101.583	36.0259	9.3557	76.7971
Wilson	73.1964	102.329	54.0189	106.547	99.0712	118.802	65.3982	82.2442	0.707668	36.844	90.0657	75.8054	89.0705	51.0343	117.91	59.6646	97.0492	91.2527	79.2263	156.99	131.012	92.3735	132.482	125.049	117.138	149.108	139.895	96.8871	93.1306	46.1164	133.663	89.8623	122.048	57.6699	254.779	97.3226	94.2258	91.3543	90.6697	105.751	122.861	123.595	241.742	110.093	111.456	25.4302	124.68	80.4077	38.9703
Woodbridge	21.311	99.5455	139.387	18.2531	88.2561	99.1687	29.6095	10.2011	91.7529	107.076	62.9488	31.3658	90.4576	100.917	102.171	32.7543	93.6788	8.68095	13.3446	70.7801	42.1178	68.0092	113.916	107.566	107.588	59.2487	49.5491	74.983	76.4657	99.017	42.9068	7.06014	108.781	34.8401	162.391	89.8669	78.3575	67.9024	57.7188	88.8016	31.0534	110.594	150.283	97.6853	101.102	115.126	77.9442	51.7808	58.4377
[truncated: 76 more columns]

## Sheet: Site Attributes
Site	Region	Time Period		Regions		Time Periods	A.D.
Alexandra	6	1		1	Milton Cluster	1	1350-1400
Alonzo	2	6		2	Simcoe Uplands	2	1400-1450
Ames	7	2		3	Don River	3	1450-1500
Antrex	11	1		4	Humber River	4	1500-1550
Auger	2	6		5	Southwestern Ontario	5	1550-1600
Augoutenc	2	4		6	Rouge River-Duffins Creek	6	1600-1650
Aurora	6	4		7	Trent Valley
Baker	3	2		8	Prince Edward County
Bark	7	2		9	Lynde Creek/Oshawa
Barker (Bain)	7	5		10	Niagara
Barrie	2	1		11	Credit/Georgetown/Nodwell
Bathurst	6	1		12	Tionontate
Baumann	2	2
Benson	7	5
Bernault	2	6
Best	6	2
Bidmead	2	6
Black Creek	4	2
Boyle-Atkinson	3	3
Bradt	5	5
Campbell	1	1
Carson	2	3
Cedar Point	2	6
Charlebois	2	6
Chew	2	6
Christianson	5	6
Chypchar	1	1
Cooper	2	5
Copeland	2	2
Coulter	7	4
Crawford Lake	1	1
Damiani	4	3
Deshambault	2	5
Draper	6	3
Drumholm	5	1
Drury	2	5
Dunn 1	2	2
Dunsmore	2	3
Dykstra	2	1
Ellery	2	6
Emmerson Springs	11	4
Farlain Lake	2	6
Finch	5	2
Forget	2	6
Fournier	2	3
Gibson	7	1
Glebe	12	6
Goodeve	2	4
Grandview	9	2
Gregor	2	1
Hamilton	5	6
Hanes	5	4
Haney-Cook	12	6
Hardrock	7	2
Heron	2	2
Hidden Springs	3	3
Hillier	8	2
Holly	2	1
Hood	5	6
Hope	3	2
Hubbert	2	2
Hunter's Oro 17	2	5
Ivan Elliot	5	2
Jackes	3	2
Jarrett-Lahmer	3	3
Joseph Picard	9	3
Keffer	3	3
Kelly-Campbell	12	6
Kirche	7	4
Lalonde	2	2
Lawson	5	3
Le Caron	2	6
Lite	8	3
Logan	4	2
Lougheed	2	2
MacMurchy	12	5
Mantle	6	4
McAllister	12	5
McGaw	3	2
McNair	3	2
Messenger	5	1
Milton	1	2
Molson	2	5
New	6	1
Nodwell	11	1
Nott	5	3
O-M-G	3	3
Orr Lake	2	6
Parsons	4	3
Payne	8	3
Pengilly	10	2
Pipeline	1	1
Plater Martin	12	6
Pound	5	2
Pugh	6	2
Quackenbush	7	3
Raymond Reid	1	2
Rife	1	1
Risebrough	3	2
River	11	2
Robb	6	1
Robitaille	2	6
Rumney Bay	7	3
Second Lake	2	2
Seed-Barker	4	4
Serena	5	1
Sidey-Mackay	12	5
Snodden	7	1
Southwold	1	2
Spang	6	3
Starr	2	2
Train Farm	2	2
Trent-Foster	7	5
Unick	1	1
Van Eden	1	1
Vints	2	6
Walkington 2	3	2
Warminster	2	6
Waupoos	8	3
Webb	2	1
Wellington	2	1
White	12	4
Wiacek	2	1
Wilson	7	1
Woodbridge	4	4
